# Supplementary material for: Thermo-Structural Characterization of Phase Transitions in Amorphous Griseofulvin: From Sub-Tg Relaxation and Crystal Growth to High-Temperature Decomposition
Source: Molecules. 2024 Mar 28;29(7):1516. doi: 10.3390/molecules29071516 (PMC11013327; doi:10.3390/molecules29071516)
Supplement: Supplementary file 1 [file molecules-29-01516-s001.zip]

Archive with 1 entries (1 files):
- molecules-2916164-supplementary.pdf
